# Supplementary material for: Targeted Metabolomics Shows That the Level of Glutamine, Kynurenine, Acyl-Carnitines and Lysophosphatidylcholines Is Significantly Increased in the Aqueous Humor of Glaucoma Patients
Source: Front Med (Lausanne). 2022 Jul 22;9:935084. doi: 10.3389/fmed.2022.935084 (PMC9354463; doi:10.3389/fmed.2022.935084)
Supplement: Supplementary file 1 [file Table_1.XLSX]

## Sheet: Suppl.table 
Supplementary Table S1. Raw data used for statistical analyses . Lillo et al., Univ Barcelona. CiberNed. IP: Rafael Franco (rfranco123@gmail.com)
Sample Identification	Group (C= control; G=glaucomatous)	Metabolite concentration (μM/L)
		C0	C2	C3	C3-DC (C4-OH)	C4	C4:1	C5	C5-DC (C6-OH)	C5-OH (C3-DC-M)	C5:1	C10	C12:1	C14:2-OH	Ala	Arg	Asn	Asp	Cit	Gln	Glu	Gly	His	Ile	Leu	Lys	Met	Orn	Phe	Pro	Ser	Thr	Trp	Tyr	Val	Ac-Orn	ADMA	alpha-AAA	Creatinine	DOPA	Kynurenine	Met-SO	Putrescine	SDMA	Spermidine	t4-OH-Pro	Taurine	total DMA	lysoPC a C18:2
1	CTRL1	10.5667	2.10333	0.210667	0.007	0.053	0.00866667	0.0633333	0.007	0.0263333	0.00933333	0.118333	0.0306667	0.00833333	150	63.6667	23.2667	0.926667	2.87667	450	3.83333	10.2667	40.3333	50	91.6667	82.3333	9.86667	13.8667	67.6667	27.2667	33.1667	80.3333	15.9	61.3333	145	0.246	0.211	0.826667	28.2667	0.076	0.426667	12.3667	0.0996667	2.48	0.101	1.64667	12.1667	1.95333	0.0186667
2	CTRL2	7.93333	1.98	0.145	0.0313333	0.057	0.0106667	0.0513333	0.009	0.028	0.012	0.128667	0.0336667	0.009	81.6667	79.6667	20.3	1.14	2.69333	440	3.08667	5.6	38	41.3333	80.3333	85.6667	2.29333	9.06667	56.6667	7.83333	28.3	42.6667	16.5	37.6667	124	0.803333	0.211667	1.05333	24.4	0.038	0.318333	9.66667	0.0616667	3.00667	0.0333333	1.61333	8.73333	2.38333	0.0256667
3	CTRL3	12.4667	2.08333	0.35	0.00833333	0.0866667	0.0103333	0.102333	0.006	0.034	0.015	0.138667	0.051	0.0156667	195.667	100.333	29.4667	1.24	3.27	556.667	5.36667	3.36667	55.3333	89	183.667	115.667	20.0333	13.3667	109	14.5667	74.6667	112.667	25.5667	88.6667	333.333	0.311	0.286333	2.64333	34	0.101333	0.79	16.1667	0.244	4.03333	0.252333	4.03333	13.1	2.84667	0.0303333
4	CTRL5	8.1	1.13667	0.151667	0.004	0.082	0.009	0.0503333	0.005	0.0203333	0.00733333	0.0863333	0.0383333	0.0106667	154.333	100.333	37.6667	1.06	3.56667	536.667	2.62667	6.63333	44.3333	68.3333	129.333	80.6667	11.5667	14.6667	87.3333	18.1333	58	150.667	21.7333	82.3333	229.333	0.239	0.239333	1.13667	22.3667	0.37	0.563333	28.3333	0.103333	2.99333	0.0773333	1.15333	9.96667	2.16667	0.0286667
5	CTRL6	8.86667	1.85667	0.189	0.0106667	0.05	0.01	0.0686667	0.005	0.0243333	0.0133333	0.117667	0.0363333	0.01	164.333	102.333	29.7667	1.43	3.30333	590	3.73333	3.46667	51.3333	80	148.667	100.667	9.8	18.7333	73.6667	18.2	52.3333	115.667	24.7667	66	256.333	0.61	0.26	1.81667	23.6	0.068	0.456667	27.8333	0.153333	3.25333	0.115667	1.67	13.5333	2.43333	0.0233333
6	CTRL7	5.43333	1.22667	0.114667	0.006	0.0376667	0.00933333	0.049	0.00566667	0.0296667	0.0116667	0.126	0.042	0.0136667	187	119.333	31.8667	1.67333	5.16667	783.333	5.6	2.43667	47	64.6667	125.333	114.333	19.5333	18.2667	74.3333	15.7333	40.3333	86.3333	21.4667	64.3333	217.667	0.936667	0.309	2.26667	49.6667	0.12	0.49	10.1333	0.171	4.86667	0.0966667	3.23667	11.2	3.33333	0.0273333
7	CTRL8	7.93333	1.94333	0.226	0.00633333	0.0716667	0.0103333	0.068	0.00733333	0.0266667	0.0126667	0.114	0.0363333	0.0113333	132.667	83	27.3333	1.53333	3.63333	550	3.26667	2.79	48.3333	71.3333	127.333	114	15.5	17.3667	82.6667	11.0333	65.6667	85.3333	20.9	81.6667	197.667	0.396667	0.220667	1.73333	20.6333	0.09	0.366667	16.6667	0.168	2.76667	0.112333	2.62	18.4	2.05333	0.0233333
8	CTRL10	9	1.65	0.193667	0.00466667	0.0506667	0.01	0.047	0.00566667	0.0213333	0.0103333	0.115	0.0336667	0.01	152	101.667	36.6667	0.803333	3.31	596.667	4.3	10.1333	68.3333	100	197	113	22.6333	14.8	147.333	13.9667	111.667	127.333	29.9667	120	343.333	0.44	0.256333	2.45667	25.4333	0.0663333	0.59	25	0.111333	4.8	0.0856667	2.31667	15.1667	3.25333	0.028
9	CTRL11	9.4	1.52667	0.219333	0.00833333	0.0533333	0.00433333	0.071	0.00433333	0.026	0.0106667	0.074	0.0303333	0.00833333	238.333	70	29.2667	0.89	2.85333	403.333	6.2	6.56667	30.9	80	146	100.333	15.8667	17.9	99.3333	19.6333	41.3333	87	21.9333	114	243.333	0.726667	0.244	1.64667	20	0.36	0.463333	9.66667	0.0946667	2.12667	0.168	1.34667	21.4667	1.81667	0.026
10	CTRL12	9.23333	1.34333	0.187333	0.00366667	0.0486667	0.008	0.0553333	0.00433333	0.0216667	0.00866667	0.088	0.0343333	0.011	120.333	92.6667	23.6667	1.34667	5.56667	586.667	4.53333	7.03333	68	69.6667	129.333	94.6667	14.2667	17.2	104	29.3667	87	81.3333	24.4667	77.6667	239.333	0.241	0.242333	1.17333	18.3667	0.0603333	0.633333	10.7667	0.124667	3.04333	0.116667	1.20333	22.4	2.34667	0.0253333
11	CTRL13	11.5	1.90333	0.206667	0.00866667	0.0866667	0.0123333	0.0583333	0.00833333	0.0263333	0.0133333	0.134333	0.051	0.0103333	166.667	90.6667	27.3	1.26667	4.36667	526.667	6.13333	19.1333	49.6667	59.6667	118.333	96	17.0333	16.3667	85.6667	28.1667	94.6667	102	20	73	212.667	0.241667	0.278333	1.34333	32.6333	0.0576667	0.43	8.2	0.115333	3.63333	0.136333	4.33333	25.3667	2.62667	0.0346667
12	CTRL14	10.8667	0.127667	0.055	0.004	0.0356667	0.0113333	0.083	0.004	0.0156667	0.0123333	0.169	0.0376667	0.013	125.333	117.333	25.3667	4.26667	3.01	174.333	12.8	6.23333	58	118.667	224.333	122.667	47.3333	28.6667	127.333	12.6667	142.667	141	29.0667	100.667	336.667	0.0776667	0.232667	2.48333	20.2	0.275667	0.35	5.96667	0.163667	2.19	0.156333	4.86667	20	1.84	0.0316667
13	CTRL15	10.1	1.76667	0.175667	0.00466667	0.055	0.01	0.049	0.00766667	0.022	0.012	0.115	0.0373333	0.00933333	134.667	88.6667	27.5667	1.46667	2.86667	570	2.75667	5.3	64	58.6667	120.667	97	32.0667	15.6667	111.667	10.2	141.333	81.3333	30.5	80.6667	202	0.204333	0.190333	1.13	18.9667	0.0593333	0.563333	3.56667	0.152667	2.49667	0.142333	2.77667	20.3333	1.87	0.027
14	CTRL17	14.2333	2.11333	0.238	0.0116667	0.0833333	0.0106667	0.099	0.00933333	0.0376667	0.0116667	0.112667	0.0396667	0.0123333	174.333	119	31.9	1.04333	4.06667	796.667	6.5	12.3333	48.3333	78	147.667	132.333	12.8	18.2333	97	33.0333	60	97.6667	19.5667	71.3333	244.667	0.37	0.279667	2.39	34.3333	0.258	0.373333	16.7667	0.143	2.96667	0.094	9.5	18.2667	2.32333	0.0396667
15	CTRL18	7.05	0.93	0.1065	0.006	0.0425	0.01	0.0355	0.0055	0.0205	0.0105	0.0995	0.028	0.012	170	98.5	36.9	1.585	3.84	580	8.4	6.7	56	76	140	94.5	29.6	19.35	102	10.75	157.5	118	25.45	74.5	244.5	0.159	0.245	0.725	20.9	0.12	0.4535	10.65	0.1745	3.115	0.1025	1.445	21.45	2.415	0.018
16	CTRL19	14.5667	3.08333	0.315333	0.0113333	0.122667	0.00766667	0.0916667	0.0106667	0.035	0.0126667	0.0666667	0.036	0.0143333	200.667	103	35.3333	1.85333	4.36667	666.667	25.7333	14	69.3333	97.6667	189	130.333	15.9333	18.4	122.667	28.7667	66	99	26.0667	123.667	294.333	0.473333	0.203333	3.10333	32.0667	0.0943333	0.576667	19.6	0.165667	3.83333	0.307333	1.83667	25.2667	2.58667	0.031
17	GLAU1	20.4	3.83333	0.48	0.016	0.113667	0.009	0.174667	0.0116667	0.06	0.0216667	0.0443333	0.049	0.024	331.333	156.667	30.9667	1.93333	4.33333	873.333	8.46667	6.6	68.6667	112	202.333	217	21.4333	21.3	104.667	33.2	68	110.667	32.6333	140.667	316.667	1.15333	0.333333	5.3	52.6667	0.108333	0.723333	22.5333	0.176	4.73333	0.199333	6.03333	19.5	3.4	0.036
18	GLAU2	14.9667	7.1	0.326333	0.028	0.176333	0.0106667	0.190333	0.0246667	0.048	0.0206667	0.063	0.046	0.0133333	150.333	123	27.1333	1.06	3.7	766.667	4.53333	5.83333	56.3333	81.6667	140	150	32.2	24.1	77.6667	16.3667	71.6667	104.333	31.9333	84.3333	195.667	0.463333	0.282	1.25333	45	0.082	0.936667	5.96667	0.105	5.03333	0.0586667	3.03667	19.3	3.46667	0.0343333
19	GLAU3	15.1667	6.86667	0.356667	0.0316667	0.176667	0.011	0.193667	0.0243333	0.0516667	0.02	0.0816667	0.0456667	0.011	151.667	124.333	27.6667	1.09	3.73333	730	4.5	7.13333	55	80.3333	138	140.667	32.4667	25.5333	78.6667	16.3667	72	104	31.9667	84.6667	195.333	0.483333	0.292	1.37667	45.3333	0.0893333	0.96	5.16667	0.101667	5.1	0.058	3.07667	19.9	3.5	0.0473333
20	GLAU4	13.7667	3.16	0.39	0.0166667	0.0773333	0.00733333	0.07	0.00666667	0.0253333	0.0103333	0.058	0.0373333	0.0123333	265.333	87.3333	30.1	1.37667	3.53333	690	7.4	15.5	66	69	132.333	140	23.7333	25.8	109	21.3	113.667	117	28.6	91.6667	290	0.278333	0.37	1.96333	22.7667	0.08	0.59	11.2333	0.141333	4.66667	0.143333	2.39	31.9667	3.66667	0.0276667
21	GLAU5	14	3.05333	0.303	0.0123333	0.102	0.008	0.0916667	0.00833333	0.0413333	0.0153333	0.055	0.0473333	0.00866667	223	86	19.6333	1.18667	4.26667	510	6.36667	9.5	46.6667	62.6667	128.667	117	9.3	15.1667	90	22.8	51.3333	85	23.8667	83	246.333	3.04667	0.267333	1.07	39.3333	0.169667	0.356667	15.4667	0.198	3.43333	0.295667	2.45	20.6	2.54333	0.0246667
22	GLAU6	20.1333	4.23333	0.483333	0.0183333	0.211	0.00966667	0.151	0.0113333	0.034	0.0203333	0.0586667	0.0486667	0.0143333	291.333	110.667	26.8667	3.02	4	650	12.6667	17.5333	48	53.3333	114	135.333	35.6667	22.1333	80	25.7667	79	94	24.1333	92.3333	226.333	1.18	0.363333	1.73	43.6667	0.162333	0.65	3.86667	0.172333	4.33333	0.235	9.06667	37	3.32	0.056
23	GLAU7	18.7667	4.03333	0.446667	0.0186667	0.143	0.01	0.102667	0.0123333	0.0376667	0.0176667	0.0356667	0.0443333	0.014	254.667	118.333	32.7333	2.65667	5.43333	713.333	6.9	36.3333	57.3333	51	109.667	139	15.9667	17.2667	88.3333	29.1333	62	96	23.3333	87	251.667	1.25	0.436667	2.05667	43.6667	0.111	0.903333	22.1667	0.181333	5.83333	0.289333	4	22.6667	4.5	0.0336667
24	GLAU8	16.7333	6.06667	0.333	0.029	0.137	0.0103333	0.144	0.0183333	0.0446667	0.0176667	0.041	0.0383333	0.014	169.333	108.667	30.6667	1.26333	3.43333	696.667	5.46667	6.63333	57.6667	61.6667	115	125.333	28.4	24.8	84.3333	12.9	70.3333	113	35.6667	92.3333	188.667	0.473333	0.333	2.11667	44.3333	0.0636667	0.946667	6.63333	0.132333	4.86667	0.0946667	4.6	17.8333	3.66667	0.0356667
concentrations in microMolar	CTRL=control sample
	GLAU=Glaucoma sample
[truncated: 32 more columns]

## Sheet: Acylcarnitines p-values
p-value CTRL VS. Glaucoma	Acylcarnitines	Humor acuoso CTRL	Humor acuoso Glaucoma
0.000002741	C0	9.83	16.74
0.000001073	C2	1.67	4.79
0.00000008179	C3	0.193	0.3899
0.0000006848	C3-DC (C4-OH)	0.00854	0.0213
0.000008749	C4	0.06353125	0.142
0.4847	C4:1	0.00954	0.0095
0.00001441	C5	0.06517	0.1398
0.0002096	C5-DC (C6-OH)	0.00655	0.0147
0.00005528	C5-OH (C3-DC-M)	0.0260	0.0428
0.00000004832	C5:1	0.0115	0.0180
0.000006248	C10	0.11274	0.05467
0.00004963	C12:1	0.03727	0.0446
0.1884	C14:2-OH	0.01121	0.013958
Red p<0,05
Green p>0.05

## Sheet: Aminoacids p-values
p-value Glaucoma VS. CTRL	Aminoacid	Humor acuoso CTRL	Humor acuoso Glaucoma
0.003117	Ala	159.25	229.63
0.02855	Arg	95.64	114.38
0.9411	Asn	29.60	28.22
0.07556	Asp	1.47	1.69
0.5874	Cit	3.67	4.05
0.00000098	Gln	550.48	7.04
0.06194	Glu	6.55	7.04
0.1122	Gly	7.63	13.13
0.3102	His	52.33	56.96
0.9151	Ile	75.19	71.46
0.2351	Leu	143.67	135.00
0.0001719	Lys	104.65	145.54
0.01036	Met	18.51	24.90
0.0003966	Orn	16.99	22.01
0.4023	Phe	96.77	89.08
0.305	Pro	18.71	22.23
0.7082	Ser	78.41	73.50
0.8045	Thr	100.52	103.00
0.008398	Trp	23.37	29.02
0.5345	Tyr	82.34	94.50
0.9163	Val	241.51	238.83
Red p<0,05
Green p>0.05

## Sheet: Biogenic amines p-values
p-value CTRL VS. Glaucoma	Biogenic Amines	Humor acuoso CTRL	Humor acuoso Glaucoma
0.01983	Ac-Orn (=acetylornithine)	0.4048	1.04
0.00004911	ADMA (=asymmetric dimethylarginine)	0.2444	0.33471
0.7575	alpha-AAA	1.74	2.11
0.0001507	Creatinine	26.61	42.10
0.4683	DOPA	0.138	0.1083
0.0008023	Kynurenine	0.490	0.7583
0.3958	Met-SO (=methionine sulfoxide)	14.45	11.63
0.5593	Putrescine	0.14041	0.151
0.0002193	SDMA (=Symmetric dimethylarginine)	3.23	4.75
0.04115	Spermidine	0.1311	0.17175
0.01399	t4-OH-Pro (=trans-4-hydroxyproline)	2.85	4.33
0.02286	Taurine	17.30	23.60
0.00001342	total DMA (=Total Dimethylamine)	2.39	3.51
Red p<0,05
Green p>0.05

## Sheet: Glycerophospholipids p-values
p-value CTRL VS. Glaucoma	Glycerophospholipids	Humor acuoso CTRL	Humor acuoso Glaucoma
0.006617	lysoPC a C18:2	0.0274	0.0369166666666667
0.004887	lysoPC a C20:4	0.015021	0.02575
0.001009	lysoPC a C24:0	0.0187	0.044875
0.0002641	PC aa C30:2	0.003021	0.00817
0.0002902	PC aa C32:1	0.0144	0.04967
0.0002306	PC aa C32:2	0.006917	0.016917
0.0003648	PC aa C34:1	0.13599	0.56642
0.001222	PC aa C34:2	0.08433	0.343542
0.0008486	PC aa C36:1	0.033271	0.11983
0.0009413	PC aa C36:2	0.057896	0.2221
0.001048	PC aa C36:3	0.02676	0.10929
0.001139	PC aa C36:4	0.03093	0.15675
0.05994	PC aa C36:6	0.00575	0.00733
0.000785	PC aa C38:3	0.01383	0.048625
0.001175	PC aa C38:4	0.02713	0.11083
0.0004727	PC aa C38:5	0.0126	0.050125
0.0001866	PC aa C40:3	0.0022396	0.00575
0.0006384	PC aa C42:1	0.01799	0.022042
0.000000000103	PC aa C42:6	0.0293	0.07675
0.00003066	PC ae C30:1	0.007396	0.01883
0.005435	PC ae C30:2	0.0053854	0.008875
0.0001472	PC ae C32:1	0.004667	0.01892
0.00002666	PC ae C36:3	0.0035521	0.011375
0.0001759	PC ae C36:4	0.0063021	0.01817
0.0006225	PC ae C38:2	0.0034271	0.008875
0.00008533	PC ae C40:2	0.002521	0.006917
Red p<0,05
Green p>0.05

## Sheet: Sphingolmyelins p-values
p-value CTRL VS. Glaucoma	Sphingolipids	Humor acuoso CTRL	Humor acuoso Glaucoma
0.001223	SM C16:0	0.043	0.2132
0.0006177	SM C16:1	0.0083	0.03067
0.0003867	SM C18:0	0.0110	0.048417
0.0009008	SM C18:1	0.00791	0.02254
0.3905	SM C22:3	0.00208	0.0015
0.002225	SM C24:0	0.0136	0.0351
Red p<0,05
Green p>0.05

## Sheet: Sugar p-values
p-value CTRL VS. Glaucoma	Sugars	Humor acuoso CTRL	Humor acuoso Glaucoma
0.8221	H1	3671.84	3614.79
Green p>0.05
